# Supplementary material for: ANOVA-Like Differential Expression (ALDEx) Analysis for Mixed Population RNA-Seq
Source: PLoS One. 2013 Jul 2;8(7):e67019. doi: 10.1371/journal.pone.0067019 (PMC3699591; doi:10.1371/journal.pone.0067019)
Supplement: File S1 — Supporting information. (ZIP) [file pone.0067019.s001.zip]

Archive with 3 entries (2 files):
- supplementary_info_final.pdf
- __MACOSX/
- __MACOSX/._supplementary_info_final.pdf
